# Supplementary material for: Deciphering the Hybridisation History Leading to the Lager Lineage Based on the Mosaic Genomes of Saccharomyces bayanus Strains NBRC1948 and CBS380T
Source: PLoS One. 2011 Oct 5;6(10):e25821. doi: 10.1371/journal.pone.0025821 (PMC3187814; doi:10.1371/journal.pone.0025821)
Supplement: Table S2 — List of primers used (XLS) [file pone.0025821.s010.xls]

## Sheet: Feuil1
Table S2. List of primers used
Primer name	Target sequence*	Primers 5' sequences	References
Ribosomal genes
NTSU	NTS2 of rDNA	AACGGTGCTTTCTGGTAG	[4]
ETSL		TGTCTTCAACTGCTTT
Protein-coding genes of S. cerevisiae
ZUO1F	ZUO1 partial	TTTCTTTACCTACCCTAACC	this study
ZUO1R1		AGGAATAGGAGTCTTCTTAG	this study
BIO2F	BIO2	ATCTTACTCTTCTGGTAGTG	this study
BIO2 R(YGR286R)		GGTTTTCTTAATAAATAAGGGAG	this study
IMAF2	IMA1 partial	TTACTCTCTGTGTTGCTAAG	this study
IMAR		CACTTTTGTAGGGTTTCTTC	this study	s
MAL33F	MAL33	CATATAATAATATGGGTATTGCG	this study
MAL33R		GTATATCTATCTCGTATAAGTG	this study
MAL31yF	MAL31, MTY1	TGAGTGGTTTTAGCGTATTC	this study
MAL31yR		TTAAATAACGCCGTATCTACC	this study
MAL31SpR1	MAL31	CAAAACTGTAACTACAATTTGG	this study
MTYSpR2	MTY1	CAATAGGAACCTTCTGAG	this study
MAL32F	MAL32	CCTTCCTCAATTCTTCTTTC	this study
MAL32R		GTGAAAAATCATCTGTTATTTCG	this study
AGT1F	MAL11	CTGATGCTACATAGAAGAAC	this study
AGT1R		CCCTTTTACTTAACATTTATCAG	this study
COS2F	COS2	ATAAAAAACCCCTCGAACTG	this study
COS2R		AGTCTCGTTTTGGTAATTCG	this study
SUC4F	SUC2, SUC4	CTCTTGTTCTTGTGCTTT	[3]
SUC4R		AAAGTTTTACATTCGTCAC
SCY14F	SCY_1426	ATCATGGGTCAAAATAGGTG	this study
SCY14R		TAAGATAGCGTCCTAAACAC	this study
RTMF	RTM1	TAATTGGCGGATGATGTAAC	this study
RTMR		CTTCAAATAAACTTTTCCCTTC	this study
YSc139U	Y'	GCTGTCTGGTTGAATACG	this study
YSc1647L		CCCTACGCCTTGAATGAG	this study
PHO12F	PHO12	AGCAAGAACATCATCAGAAATAC	this study
PHO12R		TCGCAAGCAAAAGTCAAAATAAG	this study
IMD2F	IMD2	TAATCAGTGCAATTAATAACTCC	this study
IMD2R		ACAGCACTAAATAACATAACATC	this study
FLO5F3	FLO5 partial	ACAGAGACAACAAAGCAAAC	this study
FLO5R		CAAAGAAAAGATACACAGATAC	this study
BDH2F	BDH2	CATTGAACATATTTCAGAATGAG	this study
BDH2R		AAGTTAGTAAAACAAGAAGACCG	this study
BDH1F	BDH1	GGCATATTTCAAGAAGGG	this study
BDH1R		ACTTCATTTCACCGTGATTG	this study
ECM1F	ECM1	CTTTATTCAACTTGGCGATG	this study
ECM1R		GTTCACTTTTTTACACAATCC	this study
CNE1F	CNE1	TAAAAAAGTGAACGGCAACG	this study
CNE1R		ATAAAAGAGAAGCCGTTGTG	this study
GPB2F	GPB2	GGAATAGAATAGTAAAGATTGTG	this study
GPB2R		TTGAAAACTGCCTTTTTATGCAC	this study
MelScF0	MEL1	CTTACTTGATTCTAGGAGAG	this study
MelScR0		AATCATCAATACTTCTCGCC	this study
BGL2ScF	BGL2	TGTCACGAAGAAAACAAGAG	this study
BGL2ScR		GAAGGAAAAAGCCATTCTTG	this study
POL1ScF	POL1 partial	CAAGGCATAAAATAAACAGTG	this study
POL1ScR2		TAAAGTACACAAGTCGTCTG	this study
Overlapping regions of cB and cA
BIO2R	BIO2_IAM1	GGTTTTCTTAATAAATAAGGGAG	this study
IMA1F2		TTACTCTCTGTGTTGCTAAG	this study
IMA1R2	IMA1_MAL33	CAGTTCTTGAAATTGATTTGGC	this study
MAL33EcR1		TACAGTGAAAACTCTAATCACC	this study
MAL33EcF0	MAL33_MAL31	GAGAGTTTTCCACTTTATAGAC	this study
MAL31yR2	or MAL33_MTY1	AATTTATGTTGGACGTTCGG	this study
MAL31yR	MAL31_MAL32	TTAAATAACGCCGTATCTACC	this study
MAL32RL	or MTY1_MAL32	CACTGTCTAAATCAATGAATTGG	this study
MAL32FL	MAL32_COS2	AGTTCTCAATTTTTGGAAAAGGG	this study
COS2F		ATAAAAAACCCCTCGAACTG	this study
COS2R	COS2_SUC4	AGTCTCGTTTTGGTAATTCG	this study
SUC4RL		CAACAGTATCATTGAAAAACCC	this study
SUC4FL	SUC4_RTM1	ATTAATGACAAACGAAACTAGCG	this study
RTMRL		TTCCACTTCAAATAAACTTTTCC	this study
Protein-coding genes of S. uvarum
ADE2F	ADE2	ACGCAATACCTAAGTGAAAC	this study
ADE2R		CATATTACTTTGCGACCATC	this study
ADH1F	ADH1	CTATCTCATATACAATGTCTATC	this study
ADH1R		GCTTATTTAGAAGTGTCAAC	this study
ARG4F	ARG4	TCAAGAGCAGATACTCATAC	this study
ARG4R		TCGAAAGAAGATGGATGATG	this study
EXG1F	EXG1	TGTCGGTGATTCTTTCTTAG	this study
EXG1R		GGTATCGAAAACTGATGAAC	this study
GPI13F	GPI13	AGTCGATTCTTTCATCTTCC	this study
GPI13R		ATGTGCTTAATCAATCTCCC	this study
MelSuF	MEL1	AACACAAAAATTGACCGCAG	this study
MelSuR		AACACAAAAATTGACCGCAG	this study
MET2F	MET2	TAGTCACAGGGTCCATC	[3]
MET2R		CTGGTTTATATATGGGTATG
NAM2F	NAM2	TGTAGACTTTGTAAGTGACC	this study
NAM2R		CATGTATATCTATAAGACGTTG	this study
PGU1F	PGU1	AAAAAGGGATGTACGTGATG	this study
PGU1R		CATCACGTACATCCCTTTTT	this study
PMA1F	PMA1	GAAAAGAAAAAAGACTATACCC	this study
PMA1R		GATTAAATGCTACTGCATC	this study
POL1F	POL1	TCGGTACTCAATAAGAAGAC	this study
POL1R		GTGAAATTACAAAACGTATGAG	this study
POL3F	POL3	TACAGAAAGGGATCATTGAC	this study
POL3R		AAGCCAAACCAACTTTCTTC	this study
BAP2F	BAP2	GGTGAAAAGGTTTCATTTTTG	[3]
BAP2R		GTTCAACACCAGAAAAGG
BGL2F	BGL2	ATGTCACCAACGAAAACAAG	this study
BGL2R		GAAGAGAAAAAAACTTTTCATGG	this study
ERG10F	ERG10	GCCGTATCATATATACTTAC	this study
ERG10R		CAAAATGCAATCATAGCTTTTC	this study
GDH1F	GDH1	TAATAAAATGTCCGAGCCAG	this study
GDH1R		AAAATACATCACCTTGGTCG	this study
HOuvF	HO	CTTCCATCTAGCCTTTAAAC	this study
HOuvR		CATATTTTAACAAATCCGTACC	this study
M33UvF	MAL33	GTCAACTTCAAACAAAGGTC	this study
M33UvR		GAAAATGTTTACAAAATCGCC	this study
M31UvF	MAL31	TACCAAGATACTCAAAGAAC	this study
M31UvR		TGCCATATTTACTATTGCAC	this study
M32UvF	MAL32	AAAAACAGTGACTCAATCGC	this study
M32UvR		TGAAAATTTGCCGTTTACTC	this study
