# Supplementary material for: Deciphering the Hybridisation History Leading to the Lager Lineage Based on the Mosaic Genomes of Saccharomyces bayanus Strains NBRC1948 and CBS380T
Source: PLoS One. 2011 Oct 5;6(10):e25821. doi: 10.1371/journal.pone.0025821 (PMC3187814; doi:10.1371/journal.pone.0025821)
Supplement: Table S3 — Accession numbers of nucleotide sequences obtained in this study. (XLS) [file pone.0025821.s011.xls]

## Sheet: Feuil1
Table S3. Accession numbers of sequences obtained in this study
Strains	Gene names	Sequence origines	Acc. Numbers
CBS 380T	contig cB	S. cerevisiae	FN 677930
CBS 380T	ade2	S. uvarum	FR847006
CBS 380T	adh1	S. uvarum	FR847014
CBS 380T	arg4	S. uvarum	FR847017
CBS 380T	bgl2	Lg	FR847044
CBS 380T	cos4	S. uvarum	FR847023
CBS 380T	erg10	Lg	FR845799
CBS 380T	gpi13	S. uvarum	FR847033
CBS 380T	nam2	S. uvarum	FR822197
CBS 380T	pgu1	S. uvarum	FR847039
CBS 380T	pma1	S. uvarum	FR774005
CBS 380T	pol1	S. uvarum	FR822192
CBS 380T	pol3	S. uvarum	FR822196
CBS 380T	mel1	S. uvarum	FR750556
CBS 395T	ade2	S. uvarum	FR847007
CBS 395T	adh1	S. uvarum	FR847012
CBS 395T	arg4	S. uvarum	FR847016
CBS 395T	bgl2	S. uvarum	FR847046
CBS 395T	cos4	S. uvarum	FR847021
CBS 395T	erg10	S. uvarum	FR845795
CBS 395T	exg1	S. uvarum	FR847041
CBS 395T	gpi13	S. uvarum	FR847031
CBS 395T	mal31	S. uvarum	FR845786
CBS 395T	mal33	S. uvarum	FR845789
CBS 395T	pgu1	S. uvarum	FR847037
CBS 395T	pma1	S. uvarum	FR774002
CBS 395T	pol1	S. uvarum	FR822191
CBS 395T	pol3	S. uvarum	FR822195
CBS 395T	mel1	S. uvarum	FR750557
CBS 395T	ho	S. uvarum	FR856619
CBS 7001	mal31	S. uvarum	FR845785
CBS 7001	pol3	S. uvarum	FR822194
CBS 424	met2	S. uvarum	FR774000
CBS 424	ade2	S. uvarum	FR847009
CBS 424	arg4	S. uvarum	FR847018
CBS 424	erg10	S. uvarum	FR845797
CBS 424	mal32	S. uvarum	FR845788
CBS 424	mal33	S. uvarum	FR845791
CBS 424	pma1	S. uvarum	FR774004
CBS 424	pol1	S. uvarum	FR822193
CBS 424	ho	Lg	FR856625
CBS 2946	mel1	S. uvarum	FR750559
CBS 2946	ade2	S. uvarum	FR847010
CBS 2946	arg4	S. uvarum	FR847019
CBS 2946	cos4	S. uvarum	FR847022
CBS 2946	erg10	S. uvarum	FR845798
CBS 2946	gpi13	S. uvarum	FR847032
CBS 2946	ho	S. uvarum	FR856620
CBS 2946	mal31	S. uvarum	FR845787
CBS 2946	mal33	S. uvarum	FR845790
CBS 2946	met2	S. uvarum	FR774001
CBS 2946	nam2	S. uvarum	FR822199
CBS 2946	pma1	S. uvarum	FR774003
CBS 2946	mel1	S. uvarum	FR750559
CBS 378	ade2	S. uvarum	FR847008
CBS 378	adh1	S. uvarum	FR847013
CBS 378	mal31	S. uvarum	FR845778
CBS 378	mal32	S. uvarum	FR845779
CBS 378	met2	S. uvarum	FR773997
CBS 378	suc4	S. cerevisae	FR754548
NBRC1948	zuo1_ bio2_ima1	S. cerevisiae	FR754540
NBRC1948	mal33_mty1_mal32	S. carls/cerevisiae	FR754539
NBRC1948	pho12_imd2	S. cerevisiae	FR754543
NBRC1948	bdh2_bdh1_ecm1_cne1_gpb2	S. cerevisiae	FR754541
NBRC1948	flo5 partial	S. cerevisiae	FR754545
NBRC1948	suc4	S. cerevisiae	FR754547
NBRC1948	rtm1	S. cerevisiae	FR754549
NBCB-6c	imax_mal33	S. uvarum/cerevisiae	FR845777
NBRC 1948	adh1	S. uvarum	FR847015
NBRC 1948	bap2	S. uvarum	FR845805
NBRC 1948	erg10	S. uvarum	FR845800
NBRC 1948	gdh1	Lg	FR845792
NBRC 1948	gpi13	S. uvarum	FR847034
NBRC 1948	met2	S. uvarum	FR773993
NBRC 1948	nam2	S. uvarum	FR822198
NBRC 1948	pma1	Lg	FR774009
NBRC 1948	ho	Lg	FR856623
NBRC 539	bio2	S. cerevisiae	FR847005
NBRC 539	mty1 _ mal32	S. carls/cerevisiae	FR820650
NBRC 539	mal33	S. cerevisiae	FR820651
NBRC 539	pho12_imd2	S. cerevisiae	FR754544
NBRC 539	bdh2_bdh1_ecm1_cne1_gpb2	S. cerevisiae	FR754542
NBRC 539	flo5 partial	S. cerevisiae	FR754546
NBRC 539	rtm1	S. cerevisiae	FR754550
NBRC 539	gdh1	Lg	FR845793
NBRC 539	met2	S. uvarum	FR773994
NBRC 539	pma1	Lg	FR774010
NBRC 2031	bio2	S. cerevisiae	FR820660
NBRC 2031	mal31	S. cerevisiae	FR820655
NBRC 2031	mal33	S. cerevisiae	FR820653
NBRC 2031	rtm1	S. cerevisiae	FR820657
NBRC 2031	scy_1426	S. cerevisiae	FR845783
NBRC 2031	suc4	S. cerevisiae	FR820656
NBRC 2031	gdh1	Lg	FR845794
NBRC 2031	ho	S. uvarum	FR856621
NBRC 2031	pma1	S. uvarum	FR774007
CBS 1503	bio2	S. cerevisiae	FR845771
CBS 1503	mal33	S. cerevisiae	FR822189
CBS 1503	cos2	S. cerevisiae	FR847029
CBS 1503	scy_1426	S. cerevisiae	FR845781
CBS 1503	bap2	Lg	FR845804
CBS 1503	bgl2	Lg	FR847045
CBS 1503	erg10	Lg	FR845802
CBS 1503	exg1	Lg	FR847042
CBS 1503	gpi13	S. uvarum	FR847036
CBS 1503	met2	Lg	FR773998
CBS 1503	pma1	Lg	FR774013
CBS 1503	agt1	S. cerevisiae	FR873107
CBS 1513	bio2	S. cerevisiae	FR845770
CBS 1513	bgl2	S. cerevisiae	FR847043
CBS 1513	cos2	S. cerevisiae	FR847024
CBS 1513	ima1	S. cerevisiae	FR845774
CBS 1513	pol1	S. cerevisiae	FR847030
CBS 1513	scy_1426	S. cerevisiae	FR845780
CBS 1513	pma1	Lg	FR774012
CBS 1513	erg10	Lg	FR845801
CBS 1513	gpi13	Lg	FR847035
CBS 1513	agt1	S. cerevisiae	FR873106
NBRC 2003	bio2	S. cerevisiae	FR822190
NBRC 2003	mal31	S. cerevisiae	FR820654
NBRC 2003	mal33	S. cerevisiae	FR820652
NBRC 2003	suc4	S. cerevisiae	FR820659
NBRC 2003	rtm1	S. cerevisiae	FR820658
NBRC 2003	met2	Lg	FR773995
NBRC 2003	pma1	Lg	FR774011
NRRL Y-1551	bio2	S. cerevisiae	FR845772
NRRL Y-1551	mal31_32	S. cerevisiae	FR845775
NRRL Y-1551	scy_1426	S. cerevisiae	FR845782
NRRL Y-1551	bap2	Lg	FR845803
NRRL Y-1551	pgu1	S. uvarum	FR847040
NRRL Y-1551	pma1	Lg	FR774008
NRRL Y-1551	mel1	S. uvarum	FR750558
NRRL Y-1551	ho	Lg	FR856624
CLIB 271	bio2	S. cerevisiae	FR845773
CLIB 271	mal31_32	S. cerevisiae	FR845776
CLIB 271	scy_1426	S. cerevisiae	FR845784
CLIB 271	ade2	S. uvarum	FR847011
CLIB 271	arg4	S. uvarum	FR847020
CLIB 271	met2	S. uvarum	FR773996
CLIB 271	pma1	S. uvarum	FR774006
CLIB 271	ho	S. uvarum	FR856622
CLIB 271	mel1	S. uvarum	FR856626
ATCC 42367	mel1	S. cerevisiae	FR750554
ATCC 42367	agt1	S. cerevisiae	FR873100
ATCC 42367	mal31	S. cerevisiae	FR873102
ATCC 42367	mal32	S. cerevisiae	FR873103
CBS 2354	mel1	S. cerevisiae	FR750555
CBS 2354	agt1	S. cerevisiae	FR873101
CBS 2354	mal31	S. cerevisiae	FR873104
CBS 2354		S. cerevisiae	FR873105
